# Supplementary material for: Inferring True COVID19 Infection Rates From Deaths
Source: Front Big Data. 2020 Oct 15;3:565589. doi: 10.3389/fdata.2020.565589 (PMC7931884; doi:10.3389/fdata.2020.565589)
Supplement: Supplementary file 1 [file Data_Sheet_1.zip]

Archive with 7 entries (6 files):
- formatted_intl_death_data.rds
- BackOutInfectionsFromDeaths3.Rmd
- __MACOSX/
- __MACOSX/._BackOutInfectionsFromDeaths3.Rmd
- formatted_US_death_data.rds
- BackOutInfectionsFromDeaths_Intl2.Rmd
- __MACOSX/._BackOutInfectionsFromDeaths_Intl2.Rmd
