# Supplementary material for: Inferring True COVID19 Infection Rates From Deaths
Source: Front Big Data. 2020 Oct 15;3:565589. doi: 10.3389/fdata.2020.565589 (PMC7931884; doi:10.3389/fdata.2020.565589)
Supplement: Supplementary file 1 [file Data_Sheet_1.zip › BackOutInfectionsFromDeaths3.Rmd]

---
title: "Inferring Number of Infected from COVID Deaths"
output: html_document
---
No need to run this if we already have formatted data
```{r setup, include=FALSE}
knitr::opts_chunk$set(echo = TRUE)

library(ggplot2)
library(tidyverse)
library(R.utils)
library(zoo)
library(tictoc)

source('~/Desktop/COVID-19/csse_covid_19_data/COVID_stan/ProcessDailyData2.R')
```


```{r cars}
load("formatted_death_data.rds")

US.deaths<-US.deaths %>% filter(DailyDeaths>=0)

#Use Monte Carlo to generate draws as a function of Infection Fatality Ratio and Time-to-Death Estimates

#Best-Guess Estimate for Infection Fatality Ratio (Derived from Lancet Paper)
meanlog_IFR_obs_lancet = log(0.66)
sdlog_IFR_obs_lancet = log(1.32)

#Best-Guess Estimate of IFR from Diamond Princess
meanlog_IFR_obs_dp = log(1.3)
sdlog_IFR_obs_dp = log(1.7)

#Best-Guess Estimate for time to death (Derived from Lancet Paper)
meanlog_TTD_obs = log(17.8)
sdlog_TTD_obs = log(1.6)

#Asymptomatic Percentage
prc.asymptomatic <- 0.425
```

## Generate Monte Carlo Draws from Distributions  
#### Use Infection Fatatlity Ratio draw to generate an estimate of deaths per infection  
This analysis accounts for the uncertainty in the literature-estimated parameters by treating them as distributions to sample from. For each MC draw, we assign a value of IFR by sampling from the log-normal distribution $$ IFR = LogNormal(1,meanlog,sdlog) $$ 

where meanlog and sdlog are the log of the mean and standard deviation of the distribution. 

We use the IFR to assign a number of imputed infections to each death. For example, if our value of IFR is 0.66 percent, we estimate the number of daily infections $I_d$ : $$ I_d = 1/IFR * D_d $$  

where $I_d$ and $D_d$ are the daily number of infections and deaths, respectively.  

#### Use Time-to-Death draw to simulate durations of illness  
Having estimated the *number* of infections represented by each death, we now model the amount of time it took for each person to die, and thereby simulate the likely date of infection for each case: $$lags_d = LogNormal(I_d, ttdmeanlog,ttdsdlog)$$  
where:  
$lags_d$ is a vector containing the number of days in the past each infection represented by $I_d$ began, and  
ttdmeanlog and ttdsdlog are the log of the mean and standard deviation of time to death, respectively.  

From this point, the simulation is an exercise in data munging: 
1. For each MC run, convert the lags into a list of dates, then count the number of cases per date  
2. Perform *n* MC runs, then save the results  
```{r, eval=TRUE}
####NOTE THE eval=FALSE FLAG ABOVE!!!!####
####It's in there to allow the file to knit without performing a full MC run!!!####

#Returns one sample from the distribution
Cases_Distr <- function(Deaths,meanlog1,sdlog1,meanlog2,sdlog2){
  ifr = rlnorm(1,meanlog = meanlog1,sdlog1)

  #Deaths$Infections <- Deaths$DailyDeaths/ifr*100  ###Move this to the end
  df = data.frame(InfectedDate=NA,Country=NA,Count=NA)
  for (i in 1:nrow(Deaths)){
    x<-Deaths[i,]
    #print(x$Infections)
    lags <- rlnorm(x$DailyDeaths, meanlog = meanlog2, sdlog = sdlog2)
    lagdates <- x$Date - lags
    iter_data <- as.data.frame(lagdates)
    if (length(lagdates)==0){
      next
    } else{
      s <- data.frame(Count=summary(as.factor(as.character(iter_data$lagdates))))
      s$InfectedDate <-rownames(s)
      s$Country=x$Country
      s<-s[c(2,3,1)]
      df <- rbind(df,s)
    }
  }
  df <- df %>% group_by(InfectedDate,Country) %>% summarize(Infected = sum(Count)) %>% arrange(InfectedDate) %>% 
    filter(InfectedDate!="(Other)")
  #print(df[1:10,])
  df$InfectedDate<-as.Date(df$InfectedDate)
  df$Country<-as.factor(df$Country)
  df$Infected = df$Infected/(ifr/100)
  return(df)
}

MCRuns <- function(Deaths,meanlog1,sdlog1,meanlog2,sdlog2,n){
  
trials <- data.frame(InfectedDate=NA,Country=NA,Infected=NA,run=NA)

pb <- txtProgressBar(min = 0, max = n, style = 3)

 for (i in seq(1,n,1)){
   # if (i %% 50 == 0){
   # print(paste0("Performing Draw #",i))
   # }
   setTxtProgressBar(pb, i)
   draw <- Cases_Distr(Deaths,meanlog1,sdlog1,meanlog2,sdlog2)
   draw$run <- i
   trials <- bind_rows(trials,draw)
   names(trials)<-c("InfectedDate","Country","Infected","run")
 }
return(trials)
}

tic()
lancet <- MCRuns(Country.deaths,meanlog_IFR_obs_lancet,sdlog_IFR_obs_lancet,meanlog_TTD_obs,sdlog_TTD_obs,n=500)
toc()

tic()
diamondprincess <- MCRuns(Country.deaths,meanlog_IFR_obs_dp,sdlog_IFR_obs_dp,meanlog_TTD_obs,sdlog_TTD_obs,n=500)
toc()

save(lancet,diamondprincess,meanlog_IFR_obs_lancet,sdlog_IFR_obs_lancet,
     meanlog_IFR_obs_dp,sdlog_IFR_obs_dp,
     meanlog_TTD_obs,sdlog_TTD_obs, file="raw_MC_run.rds")
rm(list=ls())
```

#### Identify Median and Confidence Intervals, Plot Results  
We can now identify the best-guess values for infections per day, as well as 95% confidence intervals, then plot the results. This code also save the plots as .png files in the current directory. 
```{r}
load("formatted_US_death_data.rds")
load("raw_MC_run.rds")

options(scipen=999)
#Identify the median value at each date and construct 95% confidence intervals

extractEstimates <- function(dataseries,meanlog_IFR_obs){
  window = 14
    df3 <- dataseries %>% ungroup() %>% na.omit() %>% group_by(State,InfectedDate) %>% summarize(MeanDailyInfected=median(Infected),
                                                            LowerBoundDailyInfected=quantile(Infected,probs=0.025,na.rm=TRUE),
                                                            UpperBoundDailyInfected=quantile(Infected,probs=0.975,na.rm=TRUE)) %>%
    mutate(MeanInfectedtoDate = cumsum(MeanDailyInfected),
           LowerBoundInfectedtoDate = cumsum(LowerBoundDailyInfected),
           UpperBoundInfectedtoDate = cumsum(UpperBoundDailyInfected),
           Mean_I = rollsum(MeanDailyInfected, k = window, fill = NA, align = 'right'),
           UpperBound_I = rollsum(UpperBoundDailyInfected, k = window, fill = NA, align = 'right'),
           LowerBound_I = rollsum(LowerBoundDailyInfected, k = window, fill = NA, align = 'right')) 
  
  df3$reverse_idx<-as.numeric(max(df3$InfectedDate) - df3$InfectedDate)
  # 
  idx_len<-max(df3$reverse_idx)
  # 
  library(distributions3)
  
  t<-data.frame(reverse_idx=seq(1,idx_len,1))
  pdf=LogNormal(meanlog_TTD_obs,sdlog_TTD_obs)
  t$cdf=cdf(pdf,t$reverse_idx)
  
  detach("package:distributions3", unload=TRUE)
  
  State.cases <- US.cases %>% select(Date,State,Cases,Population) %>% mutate(NewCases = c(0,diff(Cases)))
  
  df3 <- merge(df3,State.cases,by.x=c("InfectedDate","State"),by.y = c("Date","State"),all.x=TRUE)
  
  df3$NewCases <- na.fill(df3$NewCases,fill=0)
  
  df3$JHU.Active <- rollsum(df3$NewCases,k=window,fill=NA,align='right')
  
  names(df3) <-c("Date","State",
                 "Maximum-Likelihood Daily New Infections","Lower Bound Daily New Infections","Upper Bound Daily New Infections",
                 "Maximum-Likelihood Infected to Date","Lower Bound Infected to Date","Upper Bound Infected to Date",
                 "Estimated Active Infected","Upper Bound_I","Lower Bound_I",
                 "reverse_idx","JHU Cumulative Infected","Population","JHU New Infected","JHU Active Infected")
  
  df3$`Maximum-Likelihood New Symptomatic` <- prc.asymptomatic*df3$`Maximum-Likelihood Daily New Infections`
  df3$`Lower Bound New Symptomatic` <- prc.asymptomatic*df3$`Lower Bound Daily New Infections`
  df3$`Upper Bound New Symptomatic` <- prc.asymptomatic*df3$`Upper Bound Daily New Infections`
  
  cutoff.date<-max(df3$Date) - 21
  
  df3 <- df3 %>% filter(Date <= cutoff.date & Date >= as.Date("2020-02-01"))
  
  df3$`Percent Observed` = df3$`JHU New Infected`/df3$`Maximum-Likelihood Daily New Infections`*100
  
  df3 <- df3 %>% gather(key=Series,value=Value,3:20)
  
  df3$Series <-as.factor(df3$Series)
  
  filename=paste0("backed_out_estimates_",deparse(substitute(dataseries)),".rds")
  
  save(df3,file=filename)
  
  #return(df3)
}

plotPNGs<-function(dataseries,meanlog_IFR_obs,state){

  #Load data
  load(file=paste0("backed_out_estimates_",dataseries,".rds"))
  #df3 <- extractEstimates(dataseries,meanlog_IFR_obs)
  
  states.df <- df3 %>% filter(State==state)
  
  p<-ggplot(data=filter(states.df,Series %in% c("Maximum-Likelihood Daily New Infections","Lower Bound Daily New Infections","Upper Bound Daily New Infections")),aes(x=Date,y=Value,color=Series))+
    geom_line()+
    geom_point(data=filter(states.df,Series=="JHU New Infected" & Value > 0), aes(x=Date,y=Value,color=Series),shape=1)+
    scale_color_manual(values=c("black","light blue","blue","light blue"))+
    labs(title = paste0("New Daily Infections in ",states.df$State," State"),
         subtitle = paste0("Average Infection Fatality Ratio of ",exp(meanlog_IFR_obs)," percent"))+
    theme_minimal(base_size = 18)
  
  q<-ggplot(data=filter(states.df,Series %in% c("Maximum-Likelihood to Date","Lower Bound Infected to Date","Upper Bound Infected to Date")),aes(x=Date,y=Value,color=Series))+
    geom_line()+
    geom_point(data=filter(states.df,Series=="JHU Cumulative Infected" & Value > 0), aes(x=Date,y=Value,color=Series),shape=1)+
    scale_color_manual(values=c("black","light blue","blue","light blue"))+
    labs(title = paste0("Total Infections to Date in ",states.df$State," State"),
         subtitle = paste0("Average Infection Fatality Ratio of ",exp(meanlog_IFR_obs)," percent"))+
    theme_minimal(base_size = 18)
  
  r<-ggplot(data=filter(states.df,Series == "Percent Observed"),aes(x=Date,y=Value,color=Series))+
    geom_line()+
    labs(title = paste0("Percent of Total Infections in Official Case Counts, ",states.df$State," State"),
         subtitle = paste0("Average Infection Fatality Ratio of ",exp(meanlog_IFR_obs)," percent"))+
    scale_color_manual(values="blue")+
    theme_minimal(base_size = 18)
  
  s<-ggplot(data=filter(states.df,Series %in% c("Estimated Active Infected")),aes(x=Date,y=Value,color=Series))+
    geom_line()+
    labs(title = paste0("Infections ",states.df$State," State"),
         subtitle = paste0("Infection Fatality Ratio Assumed to be ",exp(meanlog_IFR_obs)," percent"))+
     geom_point(data=filter(states.df,Series=="JHU Active Infected" & Value > 0), aes(x=Date,y=Value,color=Series),shape=1)+
    scale_color_manual(values=c("blue","black"))+
    theme_minimal(base_size = 18)
  
  t<-ggplot(data=filter(states.df,Series %in% c("Maximum-Likelihood New Symptomatic","Lower Bound New Symptomatic","Upper Bound New Symptomatic")),aes(x=Date,y=Value,color=Series))+
    geom_line()+
    geom_point(data=filter(states.df,Series=="JHU New Infected" & Value > 0), aes(x=Date,y=Value,color=Series),shape=1)+
    scale_color_manual(values=c("black","light blue","blue","light blue"))+
    labs(title = paste0("Daily New Symptomatic Cases in ",states.df$State," State"),
         subtitle = paste0("Average Infection Fatality Ratio of ",exp(meanlog_IFR_obs)," percent"))+
    theme_minimal(base_size = 18)

  filename<-paste0(dataseries)
  
  png(filename = paste0("NewInfections_",state,"_",filename,".png"), width = 800, height = 800)
  print(p)
  dev.off()
  
  png(filename = paste0("TotalInfections_",state,"_",filename,".png"),width = 800, height = 800)
  print(q)
  dev.off()
  
  png(filename = paste0("CountedPercentage_",state,"_",filename,".png"), width = 800, height = 800)
  print(r)
  dev.off()
  
  png(filename = paste0("InfectionComparison_",state,"_",filename,".png"), width = 800, height = 800)
  print(s)
  dev.off()
  
  png(filename = paste0("SymptomaticComparison_",state,"_",filename,".png"), width = 800, height = 800)
  print(t)
  dev.off()
  
  # print(p)
  # print(q)
  # print(r)
  # print(s)
  # save(df3,file=paste0("estimated_infections_",filename,".rds"))
}


extractEstimates(diamondprincess,meanlog_IFR_obs_dp)
extractEstimates(lancet,meanlog_IFR_obs_lancet)

rm(diamondprincess,lancet)
```

```{r}
plotPNGs("diamondprincess",meanlog_IFR_obs_dp,"New York")
plotPNGs("lancet",meanlog_IFR_obs_lancet,"New York")
```
